# Supplementary material for: Computational Prediction of Chiral Iron Complexes for Asymmetric Transfer Hydrogenation of Pyruvic Acid to Lactic Acid
Source: Molecules. 2020 Apr 20;25(8):1892. doi: 10.3390/molecules25081892 (PMC7221593; doi:10.3390/molecules25081892)
Supplement: Supplementary file 1 [file molecules-25-01892-s001.zip]

Archive with 2 entries (2 files):
- molecules-746663.R1_SI.pdf
- optmized structures.xyz
